# Supplementary material for: PyTMs: a useful PyMOL plugin for modeling common post-translational modifications
Source: BMC Bioinformatics. 2014 Nov 28;15(1):370. doi: 10.1186/s12859-014-0370-6 (PMC4256751; doi:10.1186/s12859-014-0370-6)
Supplement: Additional file 1: — PyTMs. The first release version of PyTMs (for deposit purposes); This file should optimally renamed to pytms.py and placed inside the ‘plugins’ folder of the ‘PyMOL-script-repo’ when installed. Note that PyTMs will be updated/maintained on the hompage site: http://www.pymolwiki.org/index.php/Pytms. Here you should find the latest version. [file 12859_2014_370_MOESM1_ESM.zip]

Archive with 1 entries (1 files):
- 1977987350137477_add1.py
